# Supplementary material for: Adaptation and Preliminary Validation of the Fear of Coronavirus Vaccination Scale in the Prospective Study among a Representative Sample of Polish, Israeli, Slovenian, and German Adults during the COVID-19 Pandemic
Source: Int J Environ Res Public Health. 2022 Sep 14;19(18):11587. doi: 10.3390/ijerph191811587 (PMC9517357; doi:10.3390/ijerph191811587)
Supplement: Supplementary file 1 [file ijerph-19-11587-s001.zip]

Archive with 1 entries (1 files):
- ijerph-1881935-supplementary.pdf
